# Supplementary material for: Systematic Identification and Functional Validation of CASP10 as a DNA‐Damage‐Responsive Driver of Endothelial Pyroptosis in Atherosclerosis
Source: J Cell Mol Med. 2026 Feb 17;30(4):e71060. doi: 10.1111/jcmm.71060 (PMC12912935; doi:10.1111/jcmm.71060)
Supplement: Supplementary file 1 — File S1: Basic information of GEO datasets used in the study. [file JCMM-30-e71060-s002.xlsx]

## Sheet: Sheet1
Table 1. Basic information of GEO datasets used in the study
GSE series	Samples	Sourcetypes	Platform
GSE100927	69 atherosclerotic patients and 35 controls	Arterie	GPL17077
GSE43292	32 atheroma plaque and 32 its macroscopically intact tissues	carotid arterie of hypertensive patients	GPL6244
GSE28829	16 advanced carotid plaque patients and 13 early carotid plaque patients	carotid arterie	GPL570
GSE120521	Plaques were obtained from 4 patients and dissected in stable and unstable regions.	carotid arterie	GPL16791
GSE163154	16 intraplaque haemorrhage (IPH) and 16 non-IPH	carotid arterie	GPL6104
GSE159677	Calcified atherosclerotic core (AC) plaques and patient-matched proximal adjacent (PA) portions from 3 patients	Calcified carotid arterie	GPL18573
Note: This table corresponds to Supplementary file S1 as cited.
