# Supplementary material for: Systematic Identification and Functional Validation of CASP10 as a DNA‐Damage‐Responsive Driver of Endothelial Pyroptosis in Atherosclerosis
Source: J Cell Mol Med. 2026 Feb 17;30(4):e71060. doi: 10.1111/jcmm.71060 (PMC12912935; doi:10.1111/jcmm.71060)
Supplement: Supplementary file 2 — File S2: Cell annotation markers [42, 43, 44]. [file JCMM-30-e71060-s001.xlsx]

## Sheet: Sheet1
	Table2. Cell annotation markers
	Cells	Markers	References
	ECs	EDN1	Wang et al41 Huang et al42
		VWF
		PLVAP
		PECAM1
	VSMCs	ACTA2	Wang et al41 Huang et al42 Woo SH et al43
		TAGLN
		COL1A1
		MYH11
	Macrophages	CD68	Wang et al41 Huang et al42
		F4/80
		FCGR3A
		CD163
	B cells	CD27	Wang et al41 Huang et al42
		CD86
		CD79A
		NCR3
	T cells	CD3	Wang et al41
		CD25
		CD4
		FOXP3
	Neutrophils	FCGR3B	Wang et al41
		CSF3R
		CST3
		LYZ
	NK cells	XCL1	Huang et al42
		CD2
	Fibroblasts	FGF7	Wang et al41 Huang et al42
		MME
		PDGFRA
	Note: This table corresponds to Supplementary file S2 as cited.
